# Supplementary material for: CYRI-B-mediated macropinocytosis drives metastasis via lysophosphatidic acid receptor uptake
Source: eLife. 2024 May 7;13:e83712. doi: 10.7554/eLife.83712 (PMC11219039; doi:10.7554/eLife.83712)
Supplement: Figure 2—source data 2. [file elife-83712-fig2-data2.zip]

Archive with 11 entries (9 files):
- Figure 2- source data 2/labelled/
- Figure 2- source data 2/labelled/Figure 2D.ai
- Figure 2- source data 2/labelled/Figure 2D-labelled.pdf
- Figure 2- source data 2/unlabelled and uncropped/
- Figure 2- source data 2/unlabelled and uncropped/a-tub rep2 in PDACB and BSNA9.4a and 9.5a.tif
- Figure 2- source data 2/unlabelled and uncropped/CYRI-B rep2 in PDACB and BSNA9.4a and 9.5a.tif
- Figure 2- source data 2/unlabelled and uncropped/p53 rep2 in PDACB and BSNA9.4a and 9.5a.tif
- Figure 2- source data 2/unlabelled and uncropped/pdx1 rep2 in PDACB and BSNA9.4a and 9.5a second membrane vinculin control.tif
- Figure 2- source data 2/unlabelled and uncropped/Unlabelled Figure 2D.ai
- Figure 2- source data 2/unlabelled and uncropped/Unlabelled Figure 2D.pdf
- Figure 2- source data 2/unlabelled and uncropped/vinculin rep2 in PDACB and BSNA9.4a and 9.5a second membrane vinculin control.tif
