# Supplementary material for: CYRI-B-mediated macropinocytosis drives metastasis via lysophosphatidic acid receptor uptake
Source: eLife. 2024 May 7;13:e83712. doi: 10.7554/eLife.83712 (PMC11219039; doi:10.7554/eLife.83712)
Supplement: Figure 2—source data 3. — Excel data and Prism analysis to support Figure 2E. [file elife-83712-fig2-data3.zip]

Archive with 2 entries (2 files):
- Figure 2 source data 3/Figure 2- source data 3 Prism 2E.pzfx
- Figure 2 source data 3/Figure 2- source data 3 word 2E.docx
