# Supplementary material for: CYRI-B-mediated macropinocytosis drives metastasis via lysophosphatidic acid receptor uptake
Source: eLife. 2024 May 7;13:e83712. doi: 10.7554/eLife.83712 (PMC11219039; doi:10.7554/eLife.83712)
Supplement: Figure 2—source data 4. — Excel data and Prism analysis to support Figure 2F. [file elife-83712-fig2-data4.zip]

Archive with 2 entries (2 files):
- Figure 2 source data 4/Figure 2- source data 4 Excel 2F.xlsx
- Figure 2 source data 4/Figure 2- source data 4 Prism 2F.pzfx
