# Supplementary material for: CYRI-B-mediated macropinocytosis drives metastasis via lysophosphatidic acid receptor uptake
Source: eLife. 2024 May 7;13:e83712. doi: 10.7554/eLife.83712 (PMC11219039; doi:10.7554/eLife.83712)
Supplement: Figure 2—figure supplement 1—source data 2. — Excel data and Prism analysis to support Figure 2—figure supplement 1D. [file elife-83712-fig2-figsupp1-data2.zip]

Archive with 2 entries (2 files):
- Figure 2- figure supplement 1- source data 2/Figure 2- figure supplement 1- source data 2 Excel D.xlsx
- Figure 2- figure supplement 1- source data 2/Figure 2- figure supplement 1- source data 2 Prism D.pzfx
