# Supplementary material for: CYRI-B-mediated macropinocytosis drives metastasis via lysophosphatidic acid receptor uptake
Source: eLife. 2024 May 7;13:e83712. doi: 10.7554/eLife.83712 (PMC11219039; doi:10.7554/eLife.83712)
Supplement: Figure 3—source data 1. — Excel data and Prism analysis to support Figure 3B. [file elife-83712-fig3-data1.zip]

Archive with 2 entries (2 files):
- Figure 3- source data 1/Figure 3- source data 1 Excel 3B.xlsx
- Figure 3- source data 1/Figure 3- source data 1 Prism 3B.pzfx
