# Supplementary material for: CYRI-B-mediated macropinocytosis drives metastasis via lysophosphatidic acid receptor uptake
Source: eLife. 2024 May 7;13:e83712. doi: 10.7554/eLife.83712 (PMC11219039; doi:10.7554/eLife.83712)
Supplement: Figure 3—source data 2. [file elife-83712-fig3-data2.zip]

Archive with 1 entries (1 files):
- Figure 3- source data 2/Figure 3- source data 2 3C.pzfx
