# Supplementary material for: CYRI-B-mediated macropinocytosis drives metastasis via lysophosphatidic acid receptor uptake
Source: eLife. 2024 May 7;13:e83712. doi: 10.7554/eLife.83712 (PMC11219039; doi:10.7554/eLife.83712)
Supplement: Figure 4—figure supplement 1—source data 1. [file elife-83712-fig4-figsupp1-data1.zip]

Archive with 8 entries (6 files):
- Figure 4- figure supplement 1- source data 1/Labelled/
- Figure 4- figure supplement 1- source data 1/Labelled/Figure 4- figure supplement 1.ai
- Figure 4- figure supplement 1- source data 1/Labelled/Figure 4- figure supplement 1.pdf
- Figure 4- figure supplement 1- source data 1/Unlabelled and uncropped/
- Figure 4- figure supplement 1- source data 1/Unlabelled and uncropped/a-tub stain in Fam49B KO 3rd week.png
- Figure 4- figure supplement 1- source data 1/Unlabelled and uncropped/Fam49B stain in Fam49B KO 3rd week.png
- Figure 4- figure supplement 1- source data 1/Unlabelled and uncropped/Figure 4- figure supplement 1.ai
- Figure 4- figure supplement 1- source data 1/Unlabelled and uncropped/Figure 4- figure supplement 1.pdf
