# Supplementary material for: CYRI-B-mediated macropinocytosis drives metastasis via lysophosphatidic acid receptor uptake
Source: eLife. 2024 May 7;13:e83712. doi: 10.7554/eLife.83712 (PMC11219039; doi:10.7554/eLife.83712)
Supplement: Figure 4—figure supplement 2—source data 1. [file elife-83712-fig4-figsupp2-data1.zip]

Archive with 9 entries (7 files):
- Figure 4- figure supplement 2- source data 1/labelled/
- Figure 4- figure supplement 2- source data 1/labelled/Figure 4- figure supplement 2A.ai
- Figure 4- figure supplement 2- source data 1/labelled/Figure 4- figure supplement 2A.pdf
- Figure 4- figure supplement 2- source data 1/Unlabelled and uncropped/
- Figure 4- figure supplement 2- source data 1/Unlabelled and uncropped/Fam49B.pdf
- Figure 4- figure supplement 2- source data 1/Unlabelled and uncropped/Figure 4- figure supplement 2A.ai
- Figure 4- figure supplement 2- source data 1/Unlabelled and uncropped/Figure 4- figure supplement 2A.pdf
- Figure 4- figure supplement 2- source data 1/Unlabelled and uncropped/GAPDH - GFP - Fam49b.pdf
- Figure 4- figure supplement 2- source data 1/Unlabelled and uncropped/GAPDH and GFP.pdf
