# Supplementary material for: CYRI-B-mediated macropinocytosis drives metastasis via lysophosphatidic acid receptor uptake
Source: eLife. 2024 May 7;13:e83712. doi: 10.7554/eLife.83712 (PMC11219039; doi:10.7554/eLife.83712)
Supplement: Figure 4—figure supplement 2—source data 3. [file elife-83712-fig4-figsupp2-data3.zip]

Archive with 1 entries (1 files):
- Figure 4- figure supplement 2- source data 3/Figure 4- figure supplement 2- source data 3 Prism C.pzfx
