# Supplementary material for: CYRI-B-mediated macropinocytosis drives metastasis via lysophosphatidic acid receptor uptake
Source: eLife. 2024 May 7;13:e83712. doi: 10.7554/eLife.83712 (PMC11219039; doi:10.7554/eLife.83712)
Supplement: Figure 4—figure supplement 2—source data 5. — Excel data and Prism analysis to support Figure 4—figure supplement 2E. [file elife-83712-fig4-figsupp2-data5.zip]

Archive with 3 entries (3 files):
- Figure 4- figure supplement 2- source data 5/Figure 4- figure supplement 2- source data 5 E.pzfx
- Figure 4- figure supplement 2- source data 5/Figure 4- figure supplement 2- source data 5 E.xlsx
- Figure 6 figure supplement 1 source data 1.zip
