# Supplementary material for: CYRI-B-mediated macropinocytosis drives metastasis via lysophosphatidic acid receptor uptake
Source: eLife. 2024 May 7;13:e83712. doi: 10.7554/eLife.83712 (PMC11219039; doi:10.7554/eLife.83712)
Supplement: Figure 5—source data 4. — Excel data and Prism analysis to support Figure 5E. [file elife-83712-fig5-data4.zip]

Archive with 2 entries (2 files):
- Figure 5- source data 4/Figure 5- source data 4 Excel 5E.xlsx
- Figure 5- source data 4/Figure 5- source data 4 Prism 5E.pzfx
