# Supplementary material for: CYRI-B-mediated macropinocytosis drives metastasis via lysophosphatidic acid receptor uptake
Source: eLife. 2024 May 7;13:e83712. doi: 10.7554/eLife.83712 (PMC11219039; doi:10.7554/eLife.83712)
Supplement: Figure 7—source data 1. — Excel data and Prism analysis to support Figure 7B. [file elife-83712-fig7-data1.zip › Figure 7- source data 1/Figure 7- source data 1 Excel 7B.xlsx]

## Sheet: Sheet1
						First frame	Last frame	Total frames	Frame interval	Lifetime
			Video 1	Vesicle 1		13	18	5	10s	50
				Vesicle 2		17	24	7	10s	70
				Vesicle 3		22	26	4	10s	40
				Vesicle 4		41	46	5	10s	50
				Vesicle 5		4	16	12	10s	120
				Vesicle 6		10	15	5	10s	50
			on right cell	Vesicle 7		39	50	11	10s	110
			Video 2	Vesicle 1		2	10	8	10s	80
				Vesicle 2		15	17	2	10s	20
				Vesicle 3		17	21	4	10s	40
				Vesicle 4		27	33	6	10s	60
						33	37	4	10s	40
			Video 3	Vesicle 1		11	13	2	10s	20
			Video 5	Vesicle 1		13	20	7	10s	70
