# Supplementary material for: CYRI-B-mediated macropinocytosis drives metastasis via lysophosphatidic acid receptor uptake
Source: eLife. 2024 May 7;13:e83712. doi: 10.7554/eLife.83712 (PMC11219039; doi:10.7554/eLife.83712)
Supplement: Figure 9—source data 1. [file elife-83712-fig9-data1.zip]

Archive with 6 entries (6 files):
- Figure 9- source data 1/Figure 9- source data 1-1 0minFBS CYRI-B-GFP 9B.csv
- Figure 9- source data 1/Figure 9- source data 1-2 0minFBS GFP 9B.csv
- Figure 9- source data 1/Figure 9- source data 1-3 0minFBS GFP 9B.csv
- Figure 9- source data 1/Figure 9- source data 1-4 15minFBS CYRI-B-GFP 9B.csv
- Figure 9- source data 1/Figure 9- source data 1-5 9B.xlsx
- Figure 9- source data 1/Figure 9- source data 1-6 9B.pzfx
