# Supplementary material for: CYRI-B-mediated macropinocytosis drives metastasis via lysophosphatidic acid receptor uptake
Source: eLife. 2024 May 7;13:e83712. doi: 10.7554/eLife.83712 (PMC11219039; doi:10.7554/eLife.83712)
Supplement: Figure 9—source data 1. [file elife-83712-fig9-data1.zip › Figure 9- source data 1/Figure 9- source data 1-1 0minFBS CYRI-B-GFP 9B.csv]

	Area	Mean	StdDev	Mode	Min	Max	X	Y	XM	YM	Perim.	BX	BY	Width	Height	Major	Minor	Angle	Circ.	Feret	IntDen	Median	Skew	%Area	RawIntDen	FeretX	FeretY	FeretAngle	MinFeret	AR	Round	Solidity
1	0.095	605.357	22.735	579	578	642	46.044	25.305	46.044	25.305	1.028	45.879	25.122	0.329	0.329	0.369	0.328	180.000	1.000	0.412	57.498	606	0.296	100	8475.000	45.961	25.122	126.870	0.329	1.125	0.889	0.933
2	0.244	621.694	50.732	563	556	716	61.506	25.648	61.505	25.650	1.776	61.199	25.369	0.577	0.577	0.614	0.507	40.295	0.974	0.664	151.842	623	0.303	100	22381.000	61.199	25.781	29.745	0.553	1.211	0.826	0.878
3	0.054	573.500	12.444	558	558	596	35.778	28.365	35.778	28.366	0.747	35.665	28.252	0.247	0.247	0.291	0.237	45.000	1.000	0.349	31.127	575	0.409	100	4588.000	35.665	28.499	45.000	0.247	1.229	0.814	0.941
4	0.109	592.812	23.066	577	556	628	38.152	28.947	38.151	28.946	1.145	37.971	28.746	0.329	0.412	0.439	0.315	71.565	1.000	0.480	64.350	592	0.162	100	9485.000	38.054	29.158	59.036	0.329	1.392	0.718	0.889
5	0.448	866.667	225.920	907	563	1332	53.675	30.193	53.678	30.194	2.386	53.292	29.817	0.741	0.741	0.767	0.743	63.818	0.988	0.848	388.069	843	0.447	100	57200.000	53.457	30.558	60.945	0.741	1.031	0.969	0.923
6	1.106	991.307	385.289	564	557	1936	43.720	31.044	43.692	31.052	4.114	43.078	30.476	1.483	1.153	1.452	0.970	161.533	0.821	1.591	1096.248	851	0.838	100	161583.000	43.078	30.641	158.749	1.069	1.497	0.668	0.893
7	0.651	696.188	107.466	657	556	963	34.185	32.849	34.180	32.867	3.483	33.771	32.123	0.741	1.318	1.340	0.619	78.739	0.675	1.358	453.430	671	0.741	100	66834.000	33.935	33.441	75.964	0.741	2.164	0.462	0.828
8	0.088	602.231	31.081	564	564	654	35.656	32.380	35.655	32.380	0.980	35.500	32.206	0.329	0.329	0.361	0.311	45.000	1.000	0.412	53.115	599	0.313	100	7829.000	35.500	32.535	36.870	0.329	1.159	0.863	0.897
9	0.529	836.436	202.699	563	563	1255	37.924	32.562	37.923	32.561	2.667	37.477	32.206	0.906	0.741	0.923	0.730	160.496	0.935	1.005	442.630	816	0.410	100	65242.000	37.477	32.288	145.008	0.741	1.264	0.791	0.918
10	1.411	745.452	109.740	753	556	1043	45.522	34.850	45.531	34.854	4.704	44.643	34.183	1.647	1.236	1.566	1.148	16.356	0.801	1.720	1051.953	749	0.394	100	155054.000	44.643	35.253	16.699	1.236	1.364	0.733	0.900
11	0.095	602.643	27.508	561	561	649	51.862	34.506	51.862	34.508	1.193	51.727	34.265	0.247	0.494	0.492	0.246	80.990	0.838	0.521	57.240	607	-0.176	100	8437.000	51.809	34.759	71.565	0.247	2.004	0.499	0.875
12	0.149	622.727	47.958	587	558	706	51.850	35.718	51.851	35.720	1.378	51.645	35.500	0.412	0.494	0.460	0.413	90.000	0.988	0.521	92.947	625	0.221	100	13700.000	51.727	35.500	108.435	0.412	1.113	0.898	0.880
13	2.483	845.019	287.691	627	557	1743	49.988	36.923	50.031	36.818	7.412	49.091	35.830	1.812	2.718	2.593	1.219	62.381	0.568	2.877	2098.268	731	1.386	100	309277.000	49.503	38.548	66.371	1.413	2.126	0.470	0.789
14	0.041	562.500	6.442	558	558	573	46.346	40.854	46.345	40.854	0.864	46.208	40.690	0.247	0.329	0.324	0.160	120.964	0.686	0.368	22.897	560	0.848	100	3375.000	46.291	40.690	116.565	0.221	2.023	0.494	0.706
15	0.197	648.069	59.545	562	562	757	52.498	41.273	52.498	41.274	1.543	52.221	41.019	0.494	0.494	0.521	0.481	125.727	1.000	0.594	127.507	638	0.233	100	18794.000	52.386	41.019	123.690	0.494	1.084	0.922	0.921
16	0.265	625.744	50.010	696	557	717	48.399	41.637	48.399	41.636	1.824	48.103	41.349	0.577	0.577	0.593	0.568	90.000	1.000	0.664	165.567	629	0.190	100	24404.000	48.267	41.349	119.745	0.577	1.043	0.959	0.907
17	2.049	841.000	197.237	558	557	1316	47.769	46.292	47.813	46.303	6.645	46.702	45.385	2.224	1.730	2.567	1.016	154.061	0.583	2.605	1723.123	805	0.506	100	253982.000	46.702	45.549	145.305	1.165	2.525	0.396	0.829
18	0.380	688.643	87.824	599	559	860	45.211	46.755	45.207	46.753	2.222	44.808	46.455	0.824	0.577	0.825	0.587	170.441	0.967	0.887	261.635	682	0.314	100	38564.000	44.808	46.620	158.199	0.577	1.405	0.711	0.926
19	0.468	761.884	154.567	700	556	1063	49.669	48.273	49.667	48.272	2.474	49.256	47.856	0.824	0.824	0.783	0.761	108.435	0.961	0.860	356.657	719	0.356	100	52570.000	49.585	47.856	106.699	0.811	1.029	0.972	0.879
20	2.965	1841.517	980.850	759	556	3994	46.401	49.825	46.387	49.843	6.460	45.385	48.844	2.059	1.894	2.150	1.756	33.374	0.893	2.262	5459.721	1657	0.468	100	804743.000	45.385	50.409	33.111	1.842	1.225	0.816	0.944
21	1.282	920.884	260.334	568	556	1612	48.334	50.010	48.304	49.999	4.122	47.608	49.503	1.400	1.071	1.459	1.119	170.806	0.948	1.514	1180.809	887	0.740	100	174047.000	47.608	49.668	157.620	1.071	1.304	0.767	0.957
22	1.967	988.445	304.729	1278	560	1857	27.438	50.861	27.468	50.849	5.383	26.687	50.080	1.483	1.812	1.810	1.384	78.772	0.853	1.958	1944.750	960	0.625	100	286649.000	27.181	51.892	67.751	1.483	1.308	0.764	0.929
23	0.665	833.745	195.398	586	557	1218	42.954	52.408	42.953	52.411	3.017	42.502	51.892	0.906	0.988	1.125	0.752	47.355	0.918	1.188	554.335	811	0.333	100	81707.000	42.584	52.880	56.310	0.815	1.496	0.668	0.920
24	1.920	1065.735	333.286	613	557	1656	45.437	53.041	45.445	53.053	5.054	44.726	52.221	1.483	1.647	1.686	1.450	68.953	0.945	1.774	2046.204	1037	0.127	100	301603.000	45.055	53.868	68.199	1.483	1.163	0.860	0.943
25	0.251	660.541	61.139	598	560	777	44.335	52.558	44.335	52.561	1.776	43.984	52.303	0.659	0.494	0.633	0.505	165.314	1.000	0.704	165.811	657	0.248	100	24440.000	43.984	52.468	159.444	0.494	1.252	0.799	0.902
26	1.608	955.215	262.160	618	562	1531	30.679	53.536	30.700	53.521	4.716	29.817	52.798	1.647	1.483	1.548	1.323	25.072	0.909	1.680	1535.900	936	0.332	100	226386.000	29.817	53.621	11.310	1.340	1.170	0.855	0.919
27	0.332	783.000	172.152	599	557	1126	35.094	53.540	35.096	53.536	2.057	34.759	53.209	0.659	0.659	0.685	0.618	71.346	0.988	0.737	260.298	742	0.419	100	38367.000	34.924	53.209	116.565	0.651	1.109	0.902	0.899
28	2.062	998.908	277.166	758	556	1595	31.179	55.316	31.173	55.337	5.480	30.311	54.527	1.647	1.647	1.746	1.504	35.944	0.863	1.896	2060.214	992	0.176	100	303668.000	30.723	56.092	55.620	1.553	1.161	0.861	0.923
29	0.353	662.442	70.493	558	556	796	35.325	55.709	35.327	55.710	2.105	35.006	55.351	0.659	0.659	0.678	0.663	6.528	1.000	0.759	233.703	666	0.200	100	34447.000	35.089	55.433	130.601	0.659	1.022	0.979	0.912
30	0.339	815.320	179.614	556	556	1171	41.629	58.636	41.628	58.639	2.037	41.349	58.316	0.577	0.659	0.707	0.611	74.753	1.000	0.777	276.574	802	0.398	100	40766.000	41.431	58.975	57.995	0.577	1.158	0.864	0.952
31	0.163	656.250	58.867	561	561	761	48.720	63.028	48.720	63.029	1.378	48.515	62.764	0.412	0.494	0.472	0.439	90.000	1.000	0.527	106.855	647	0.136	100	15750.000	48.515	62.847	128.660	0.412	1.076	0.929	0.889
32	0.047	584.286	17.867	562	562	610	33.482	66.900	33.482	66.900	0.747	33.359	66.800	0.247	0.247	0.254	0.238	0.000	1.000	0.297	27.748	581	0.349	100	4090.000	33.359	66.800	123.690	0.247	1.069	0.936	0.875
33	1.784	761.730	114.380	622	556	1000	48.474	71.258	48.469	71.255	5.500	47.444	70.754	2.224	1.153	2.164	1.050	179.944	0.741	2.248	1359.158	771	-0.010	100	200335.000	47.444	71.083	171.573	1.153	2.061	0.485	0.895
34	1.275	604.617	40.602	582	556	716	26.747	71.634	26.744	71.639	6.761	25.781	71.083	1.977	1.236	1.710	0.950	173.906	0.351	2.004	771.172	597	0.965	100	113668.000	25.781	71.577	9.462	1.218	1.801	0.555	0.674
