# Supplementary material for: CYRI-B-mediated macropinocytosis drives metastasis via lysophosphatidic acid receptor uptake
Source: eLife. 2024 May 7;13:e83712. doi: 10.7554/eLife.83712 (PMC11219039; doi:10.7554/eLife.83712)
Supplement: Figure 9—source data 1. [file elife-83712-fig9-data1.zip › Figure 9- source data 1/Figure 9- source data 1-2 0minFBS GFP 9B.csv]

	Area	Mean	StdDev	Mode	Min	Max	X	Y	XM	YM	Perim.	BX	BY	Width	Height	Major	Minor	Angle	Circ.	Feret	IntDen	Median	Skew	%Area	RawIntDen	FeretX	FeretY	FeretAngle	MinFeret	AR	Round	Solidity
1	0.601	720.430	71.491	645	632	891	45.350	36.477	45.344	36.486	4.008	44.808	35.893	1.240	1.163	1.116	0.686	43.325	0.470	1.398	432.959	699	0.806	100	72043.000	45.196	37.056	56.310	0.997	1.628	0.614	0.667
2	0.222	705.730	54.001	640	631	806	46.596	36.418	46.596	36.417	1.717	46.358	36.125	0.465	0.620	0.622	0.455	93.511	0.948	0.662	156.926	695	0.288	100	26112.000	46.436	36.125	110.556	0.465	1.365	0.732	0.892
3	0.204	677.941	28.711	632	632	726	44.083	36.917	44.083	36.916	1.762	43.723	36.746	0.698	0.388	0.718	0.362	172.186	0.827	0.735	138.524	683	-0.169	100	23050.000	43.723	36.823	161.565	0.388	1.984	0.504	0.872
4	0.144	651.417	16.574	643	631	688	47.285	37.259	47.288	37.261	1.516	46.979	37.056	0.620	0.388	0.701	0.262	153.103	0.789	0.731	93.956	645	0.657	100	15634.000	46.979	37.056	147.995	0.312	2.674	0.374	0.842
5	0.192	728.656	59.239	649	645	835	49.769	37.288	49.771	37.289	1.497	49.537	37.056	0.465	0.465	0.495	0.495	0.000	1.000	0.559	140.129	726	0.265	100	23317.000	49.614	37.056	123.690	0.465	1.000	1.000	0.941
6	4.640	783.990	114.741	709	630	1162	36.459	38.847	36.406	38.826	11.165	34.885	37.753	3.333	2.636	3.084	1.915	162.895	0.468	3.441	3637.332	759	0.909	100	605240.000	34.885	38.296	165.651	2.310	1.610	0.621	0.755
7	0.499	773.373	102.581	777	634	980	49.767	38.507	49.769	38.504	2.703	49.227	38.064	1.008	0.775	0.909	0.699	174.112	0.858	1.034	385.765	763	0.400	100	64190.000	49.227	38.451	167.005	0.775	1.300	0.769	0.883
8	0.048	638.750	7.305	648	631	648	50.438	38.393	50.438	38.393	0.813	50.312	38.219	0.233	0.310	0.344	0.178	54.645	0.914	0.388	30.710	636	0.396	100	5110.000	50.312	38.529	53.130	0.219	1.939	0.516	0.842
9	0.367	730.328	81.319	656	631	910	52.471	38.799	52.491	38.803	2.904	51.863	38.529	1.085	0.620	1.124	0.415	167.147	0.546	1.152	267.734	701	0.759	100	44550.000	51.863	38.606	160.346	0.565	2.708	0.369	0.735
10	0.210	699.286	45.399	731	631	783	33.475	39.717	33.474	39.717	1.607	33.257	39.459	0.465	0.543	0.577	0.464	71.743	1.000	0.625	147.088	701	0.167	100	24475.000	33.335	40.002	60.255	0.465	1.245	0.803	0.921
11	0.523	814.046	122.326	675	633	1059	31.239	39.908	31.243	39.905	2.556	30.854	39.536	0.775	0.775	0.862	0.772	44.172	1.000	0.946	425.622	794	0.340	100	70822.000	30.854	40.157	34.992	0.775	1.116	0.896	0.956
12	0.222	668.135	25.443	631	630	714	35.940	40.156	35.940	40.159	2.027	35.660	39.692	0.465	0.775	0.751	0.377	77.852	0.680	0.835	148.567	666	0.197	100	24721.000	35.738	40.467	68.199	0.461	1.990	0.503	0.841
13	1.418	730.127	98.637	685	630	1091	34.718	40.911	34.709	40.877	6.197	34.187	39.847	1.473	2.016	2.137	0.845	109.640	0.464	2.367	1035.538	698	1.686	100	172310.000	34.342	39.847	121.608	1.175	2.529	0.395	0.713
14	0.162	725.778	65.272	749	634	840	36.351	41.450	36.351	41.449	1.406	36.125	41.242	0.465	0.465	0.465	0.444	65.556	1.000	0.520	117.767	729	0.202	100	19596.000	36.203	41.242	116.565	0.465	1.046	0.956	0.885
15	0.204	716.559	52.668	633	633	808	59.934	43.328	59.935	43.329	1.626	59.692	43.025	0.543	0.543	0.511	0.509	126.870	0.972	0.590	146.415	715	0.150	100	24363.000	59.692	43.180	156.801	0.543	1.004	0.996	0.872
16	0.781	695.062	34.119	667	630	764	28.414	44.317	28.414	44.315	4.091	27.831	43.645	1.008	1.318	1.190	0.836	75.519	0.587	1.380	543.028	700	-0.139	100	90358.000	27.908	44.730	51.843	1.008	1.424	0.702	0.758
17	0.721	756.283	69.394	818	630	871	52.747	44.846	52.745	44.845	3.369	52.405	44.188	0.853	1.240	1.218	0.754	91.761	0.799	1.279	545.408	764	-0.113	100	90754.000	52.560	44.188	104.036	0.853	1.615	0.619	0.892
18	2.554	843.165	122.408	954	630	1127	55.466	46.112	55.469	46.126	7.395	54.576	44.498	1.705	2.791	2.435	1.335	84.235	0.587	2.808	2153.559	850	0.025	100	358345.000	55.196	44.498	96.340	1.543	1.824	0.548	0.810
19	0.451	872.373	178.553	651	631	1235	61.795	45.573	61.800	45.574	2.374	61.398	45.196	0.775	0.775	0.760	0.756	135.000	1.000	0.835	393.205	851	0.385	100	65428.000	61.630	45.196	111.801	0.767	1.005	0.995	0.909
20	0.355	678.373	28.438	640	631	742	52.905	47.480	52.905	47.480	2.556	52.638	46.979	0.543	1.008	1.088	0.415	74.311	0.682	1.080	240.534	672	0.297	100	40024.000	52.715	47.986	68.962	0.479	2.624	0.381	0.843
21	1.052	890.023	156.490	788	631	1206	23.130	47.781	23.128	47.770	3.872	22.559	47.056	1.163	1.318	1.251	1.071	105.167	0.882	1.374	936.040	892	0.118	100	155754.000	22.947	47.056	106.390	1.151	1.168	0.856	0.902
22	0.024	642.750	4.573	638	638	648	29.303	48.141	29.304	48.141	0.439	29.226	48.064	0.155	0.155	0.175	0.175	0.000	1.000	0.219	15.451	645	0.113	100	2571.000	29.226	48.064	135.000	0.155	1.000	1.000	1.000
23	0.246	721.488	55.755	657	632	823	51.746	50.118	51.746	50.118	1.717	51.475	49.847	0.543	0.543	0.612	0.513	45.001	1.000	0.667	177.774	713	0.162	100	29581.000	51.475	50.312	35.538	0.543	1.193	0.838	0.932
24	0.246	687.805	29.943	637	637	743	52.026	51.124	52.028	51.124	1.826	51.707	50.855	0.698	0.465	0.684	0.459	177.704	0.928	0.735	169.475	688	2.573E-4	100	28200.000	51.707	51.010	161.565	0.465	1.491	0.671	0.901
25	0.096	669.312	24.044	669	633	709	55.593	53.030	55.594	53.030	1.123	55.429	52.870	0.310	0.388	0.389	0.315	113.745	0.958	0.452	64.358	669	0.050	100	10709.000	55.429	52.870	120.964	0.310	1.233	0.811	0.914
