# Supplementary material for: CYRI-B-mediated macropinocytosis drives metastasis via lysophosphatidic acid receptor uptake
Source: eLife. 2024 May 7;13:e83712. doi: 10.7554/eLife.83712 (PMC11219039; doi:10.7554/eLife.83712)
Supplement: Figure 9—source data 1. [file elife-83712-fig9-data1.zip › Figure 9- source data 1/Figure 9- source data 1-3 0minFBS GFP 9B.csv]

	Area	Mean	StdDev	Mode	Min	Max	X	Y	XM	YM	Perim.	BX	BY	Width	Height	Major	Minor	Angle	Circ.	Feret	IntDen	Median	Skew	%Area	RawIntDen	FeretX	FeretY	FeretAngle	MinFeret	AR	Round	Solidity
1	0.145	315.000	4.429	309	309	323	49.840	2.691	49.840	2.691	1.768	49.713	2.343	0.293	0.732	0.736	0.250	79.506	0.582	0.789	45.591	315	0.073	100	8505	49.713	3.075	68.199	0.293	2.939	0.340	0.818
2	0.654	364.795	41.141	311	309	459	49.287	4.476	49.286	4.470	3.475	48.981	3.734	0.659	1.464	1.382	0.603	84.943	0.681	1.481	238.571	357	0.563	100	44505	49.128	5.198	81.469	0.659	2.293	0.436	0.884
3	0.113	325.952	12.971	309	309	349	50.786	5.294	50.787	5.294	1.164	50.592	5.125	0.366	0.366	0.390	0.367	20.301	1.000	0.469	36.693	326	0.290	100	6845	50.592	5.418	38.660	0.366	1.062	0.942	0.913
4	0.311	330.862	19.951	309	309	376	48.524	10.135	48.522	10.149	3.353	48.322	9.298	0.439	1.464	1.434	0.276	81.321	0.347	1.481	102.869	324	0.790	100	19190	48.396	10.763	81.469	0.397	5.192	0.193	0.663
5	1.002	440.818	83.168	400	309	580	51.675	9.864	51.687	9.861	3.639	51.105	9.298	1.171	1.098	1.238	1.031	33.335	0.951	1.304	441.885	440	0.072	100	82433	51.178	10.323	38.157	1.081	1.201	0.833	0.937
6	0.289	364.870	33.042	315	315	431	54.445	12.064	54.452	12.073	3.378	54.253	11.275	0.366	1.538	1.436	0.257	99.758	0.319	1.581	105.619	365	0.114	100	19703	54.253	11.275	103.392	0.333	5.593	0.179	0.740
7	0.107	337.600	16.532	316	316	367	53.356	12.333	53.356	12.334	1.121	53.155	12.154	0.366	0.366	0.418	0.326	132.920	1.000	0.469	36.194	338	0.252	100	6752	53.228	12.154	128.660	0.362	1.282	0.780	0.909
8	0.177	357.939	29.258	311	311	412	54.933	14.440	54.933	14.440	1.518	54.765	14.131	0.366	0.586	0.604	0.373	103.188	0.965	0.655	63.319	355	0.157	100	11812	54.765	14.131	116.565	0.366	1.621	0.617	0.917
9	0.172	358.250	34.218	318	313	421	49.521	16.334	49.522	16.334	1.432	49.274	16.107	0.513	0.439	0.544	0.401	147.491	1.000	0.590	61.453	355	0.268	100	11464	49.274	16.181	150.255	0.439	1.356	0.737	0.889
10	0.161	354.500	28.637	351	309	407	55.639	16.449	55.642	16.452	1.432	55.424	16.181	0.439	0.513	0.556	0.368	123.365	0.986	0.590	57.009	351	0.199	100	10635	55.497	16.181	119.745	0.414	1.511	0.662	0.882
11	0.257	360.333	31.694	315	309	421	56.196	19.260	56.196	19.263	1.871	55.864	18.963	0.586	0.586	0.654	0.501	50.613	0.924	0.732	92.716	354	0.248	100	17296	56.010	19.549	53.130	0.569	1.306	0.766	0.897
12	0.713	447.579	126.092	320	309	724	52.663	19.854	52.629	19.868	3.596	52.203	19.329	1.098	1.025	1.155	0.786	42.426	0.693	1.362	319.102	408	0.673	100	59528	52.203	20.208	36.254	0.897	1.469	0.681	0.829
13	0.118	336.273	15.950	325	311	365	50.123	19.798	50.122	19.798	1.164	49.933	19.622	0.366	0.366	0.407	0.369	45.000	1.000	0.469	39.657	335	0.215	100	7398	49.933	19.915	38.660	0.366	1.101	0.908	0.936
14	0.102	329.579	14.638	310	310	354	49.226	19.963	49.227	19.964	1.078	49.055	19.768	0.366	0.366	0.388	0.334	135.000	1.000	0.427	33.568	330	0.066	100	6262	49.128	19.768	120.964	0.362	1.161	0.861	0.884
15	0.172	348.250	25.927	312	309	396	57.975	21.109	57.978	21.112	1.492	57.694	20.866	0.513	0.513	0.596	0.366	139.728	0.968	0.630	59.738	346	0.184	100	11144	57.767	20.866	125.538	0.414	1.627	0.615	0.865
16	0.525	413.020	68.689	350	311	534	51.880	21.341	51.878	21.339	2.742	51.397	20.940	0.952	0.805	0.992	0.674	29.453	0.878	1.041	216.973	403	0.152	100	40476	51.471	21.672	39.289	0.721	1.473	0.679	0.891
17	1.383	564.624	222.725	322	309	1120	46.432	22.027	46.439	22.042	4.621	45.687	21.306	1.391	1.391	1.506	1.169	34.496	0.814	1.670	780.885	497	0.825	100	145673	45.687	22.477	37.875	1.261	1.288	0.777	0.893
18	1.742	487.585	151.530	314	309	959	56.044	22.044	56.129	22.036	6.596	54.619	21.452	2.489	1.098	2.404	0.923	1.366	0.503	2.507	849.457	450	1.123	100	158465	54.619	22.404	6.710	1.098	2.606	0.384	0.805
19	1.796	427.191	80.213	333	309	632	49.195	23.880	49.209	23.887	5.371	48.322	23.209	1.684	1.464	1.565	1.461	12.082	0.782	1.771	767.141	412	0.427	100	143109	48.322	24.161	29.745	1.464	1.071	0.933	0.887
20	0.365	411.515	71.039	327	309	549	56.971	24.689	56.972	24.693	2.182	56.669	24.308	0.659	0.732	0.765	0.606	108.443	0.962	0.819	150.004	402	0.324	100	27983	56.815	24.308	116.565	0.648	1.262	0.792	0.901
21	0.204	352.105	29.911	319	309	410	47.315	25.772	47.317	25.772	1.725	47.078	25.479	0.513	0.586	0.544	0.476	98.644	0.861	0.630	71.724	349	0.347	100	13380	47.151	26.065	54.462	0.513	1.143	0.875	0.844
22	0.525	368.551	33.793	391	310	432	45.167	26.207	45.165	26.212	2.975	44.735	25.625	0.805	1.025	0.957	0.699	92.028	0.746	1.088	193.612	371	0.042	100	36118	45.101	25.625	109.654	0.805	1.369	0.731	0.848
23	0.193	340.611	19.700	314	309	375	43.543	26.730	43.543	26.732	1.621	43.270	26.431	0.513	0.513	0.552	0.445	28.536	0.923	0.630	65.731	344	0.090	100	12262	43.344	26.943	54.462	0.491	1.240	0.806	0.889
24	0.289	376.889	40.393	398	315	453	48.561	27.407	48.562	27.406	1.957	48.322	27.090	0.513	0.659	0.696	0.529	95.600	0.950	0.754	109.098	375	0.246	100	20352	48.322	27.090	119.055	0.513	1.315	0.760	0.939
25	0.917	454.725	112.221	315	309	749	45.978	28.218	45.954	28.228	3.785	45.394	27.602	1.171	1.171	1.233	0.946	55.307	0.804	1.320	416.825	437	0.660	100	77758	45.467	28.701	56.310	1.105	1.303	0.767	0.879
26	0.423	403.544	69.872	371	309	551	41.226	28.862	41.224	28.866	2.389	40.854	28.481	0.732	0.805	0.839	0.643	56.076	0.933	0.894	170.894	388	0.462	100	31880.000	41.001	29.213	55.008	0.673	1.305	0.766	0.908
27	0.477	340.022	19.836	314	309	383	40.735	30.067	40.737	30.065	3.571	40.269	29.359	0.805	1.318	1.325	0.458	68.534	0.470	1.442	162.221	338	0.216	100	30262	40.342	30.677	66.038	0.648	2.891	0.346	0.679
28	0.209	360.103	36.273	346	309	428	45.597	30.245	45.598	30.246	1.578	45.394	29.945	0.439	0.586	0.579	0.460	92.496	1.000	0.626	75.283	352	0.281	100	14044	45.467	29.945	110.556	0.439	1.258	0.795	0.918
29	1.490	406.763	84.862	328	309	603	47.655	30.548	47.609	30.539	6.078	46.638	30.018	2.416	1.025	2.205	0.860	176.504	0.507	2.456	606.169	377	0.685	100	113080	46.638	30.897	10.305	1.025	2.563	0.390	0.810
30	0.654	367.279	44.336	324	310	484	39.221	31.647	39.230	31.634	3.553	38.658	31.117	1.098	1.171	1.347	0.618	48.931	0.651	1.422	240.195	356	0.890	100	44808	38.804	32.288	55.491	0.828	2.178	0.459	0.797
31	1.072	517.170	144.236	364	309	799	56.005	31.785	56.004	31.791	3.889	55.424	31.190	1.171	1.245	1.223	1.116	54.738	0.891	1.346	554.462	506	0.287	100	103434.000	55.790	32.435	67.620	1.170	1.096	0.912	0.922
32	0.359	365.687	44.433	320	310	464	42.731	31.560	42.743	31.553	2.578	42.172	31.263	1.025	0.586	1.040	0.440	23.653	0.679	1.118	131.338	354	0.672	100	24501	42.172	31.849	31.608	0.542	2.366	0.423	0.854
33	0.129	329.458	13.670	334	309	353	40.809	31.605	40.809	31.605	1.268	40.561	31.410	0.439	0.366	0.425	0.385	176.929	1.000	0.491	42.386	331	0.113	100	7907	40.561	31.556	153.435	0.366	1.103	0.907	0.906
34	1.699	689.978	303.085	360	310	1433	47.671	32.337	47.638	32.308	4.760	46.858	31.629	1.538	1.464	1.622	1.334	139.229	0.942	1.686	1172.472	627	0.713	100	218723	46.931	31.922	145.620	1.346	1.215	0.823	0.949
35	0.456	376.212	42.290	340	309	463	41.488	32.234	41.493	32.239	2.457	41.074	31.922	0.805	0.659	0.849	0.683	169.909	0.949	0.917	171.419	370	0.310	100	31978.000	41.074	31.995	151.390	0.659	1.242	0.805	0.944
36	0.113	341.429	22.024	338	310	380	54.589	32.119	54.590	32.119	1.225	54.399	31.922	0.366	0.439	0.412	0.348	78.690	0.943	0.463	38.435	338	0.126	100	7170	54.472	31.922	108.435	0.366	1.183	0.846	0.857
37	0.375	346.386	24.072	354	309	398	44.540	32.493	44.539	32.493	2.803	44.222	31.995	0.659	1.025	0.995	0.480	95.738	0.600	1.088	129.977	348	0.230	100	24247	44.295	31.995	109.654	0.648	2.071	0.483	0.729
38	0.895	373.922	47.172	356	309	506	37.733	32.920	37.736	32.921	4.364	36.974	32.288	1.464	1.245	1.737	0.656	36.716	0.591	1.830	334.739	365	0.914	100	62445	36.974	33.460	36.870	0.813	2.646	0.378	0.815
39	0.659	411.016	72.345	311	309	557	38.950	32.984	38.943	32.987	2.949	38.438	32.508	0.952	0.952	0.936	0.897	115.442	0.952	1.017	271.002	400	0.340	100	50555	38.658	32.581	120.256	0.932	1.043	0.959	0.911
40	0.327	358.426	32.157	320	310	414	43.707	33.292	43.707	33.293	2.164	43.417	32.874	0.513	0.805	0.827	0.504	83.099	0.877	0.835	117.203	357	0.147	100	21864	43.637	32.874	105.255	0.513	1.642	0.609	0.917
41	1.699	458.508	105.185	391	310	717	52.659	33.891	52.693	33.888	5.103	51.983	33.167	1.391	1.538	1.477	1.465	32.686	0.820	1.763	779.138	449	0.753	100	145347	51.983	33.240	138.366	1.391	1.008	0.992	0.915
42	0.129	333.375	16.213	331	309	362	37.099	34.061	37.098	34.060	1.268	36.901	33.899	0.439	0.366	0.454	0.361	9.320	1.000	0.491	42.890	334	0.172	100	8001	36.901	33.899	153.435	0.366	1.256	0.796	0.906
43	0.263	386.347	51.894	315	309	482	50.056	35.177	50.056	35.179	1.846	49.713	34.851	0.659	0.586	0.639	0.523	27.580	0.969	0.695	101.480	377	0.189	100	18931	49.713	35.290	18.435	0.569	1.222	0.818	0.875
44	1.002	470.604	121.489	380	310	746	47.716	35.617	47.731	35.631	3.932	47.004	35.144	1.391	1.025	1.288	0.991	163.941	0.815	1.459	471.743	443	0.617	100	88003	47.004	35.217	162.474	1.025	1.300	0.770	0.912
45	0.279	336.423	18.556	318	309	370	33.827	36.045	33.826	36.044	2.018	33.533	35.656	0.513	0.732	0.765	0.464	76.271	0.861	0.789	93.777	336	0.202	100	17494	33.679	36.388	68.199	0.513	1.647	0.607	0.904
46	0.295	367.836	40.578	317	311	448	32.077	39.324	32.078	39.323	2.078	31.849	38.951	0.513	0.805	0.769	0.488	81.399	0.858	0.835	108.449	360	0.366	100	20231	31.995	39.756	74.745	0.513	1.577	0.634	0.894
47	0.247	338.783	20.978	326	309	379	50.875	41.824	50.875	41.820	1.975	50.592	41.513	0.513	0.732	0.690	0.455	101.248	0.795	0.764	83.539	333	0.430	100	15584	50.738	41.513	106.699	0.513	1.515	0.660	0.860
48	0.193	369.667	38.032	311	311	438	47.942	42.681	47.941	42.681	1.560	47.663	42.465	0.513	0.439	0.549	0.448	149.248	0.996	0.630	71.338	363	0.164	100	13308	47.663	42.538	144.462	0.439	1.226	0.816	0.935
49	0.113	330.286	13.961	314	309	354	27.845	45.573	27.844	45.573	1.164	27.676	45.394	0.366	0.366	0.412	0.348	126.136	1.000	0.469	37.181	331	0.198	100	6936	27.676	45.394	128.660	0.366	1.182	0.846	0.913
50	1.303	436.461	125.653	312	309	765	26.812	47.043	26.832	47.074	5.588	26.065	45.906	1.318	1.904	1.636	1.014	78.882	0.524	1.938	568.538	386	0.991	100	106060	26.724	47.810	79.114	1.300	1.613	0.620	0.737
51	0.236	341.659	18.848	344	309	373	29.869	47.450	29.869	47.451	1.889	29.579	47.078	0.513	0.732	0.748	0.401	67.509	0.831	0.789	80.585	344	-0.143	100	15033.000	29.726	47.810	68.199	0.459	1.864	0.537	0.854
52	0.129	328.292	13.563	313	309	354	25.757	47.477	25.755	47.478	1.311	25.552	47.297	0.439	0.366	0.496	0.330	34.743	0.941	0.572	42.236	327	0.290	100	7879	25.552	47.663	39.806	0.366	1.500	0.667	0.906
53	0.182	333.147	17.224	320	309	363	25.197	47.885	25.196	47.886	1.535	24.893	47.663	0.586	0.439	0.575	0.404	1.361	0.972	0.626	60.719	335	0.160	100	11327	24.893	47.956	20.556	0.439	1.425	0.702	0.861
54	0.445	368.566	45.912	312	309	471	27.221	48.220	27.226	48.226	2.492	26.724	47.883	0.952	0.659	0.982	0.577	157.702	0.900	1.048	163.984	358	0.596	100	30591.000	26.724	48.029	155.225	0.647	1.703	0.587	0.907
55	0.252	358.979	34.595	311	311	422	28.793	48.582	28.791	48.581	1.785	28.554	48.249	0.513	0.659	0.657	0.489	109.030	0.993	0.721	90.443	353	0.231	100	16872	28.627	48.249	113.962	0.513	1.344	0.744	0.895
56	0.466	395.540	66.074	333	310	551	29.154	49.803	29.156	49.824	2.750	28.920	49.201	0.513	1.098	1.115	0.533	96.408	0.775	1.158	184.467	374	0.739	100	34412	28.993	49.201	108.435	0.513	2.093	0.478	0.941
57	0.139	327.962	10.604	322	309	346	32.696	50.724	32.696	50.724	1.414	32.435	50.592	0.586	0.293	0.583	0.304	3.361	0.876	0.604	45.709	329	-0.020	100	8527	32.435	50.592	165.964	0.293	1.918	0.521	0.912
58	0.118	345.727	26.217	374	310	393	30.122	51.148	30.120	51.149	1.164	29.945	50.958	0.366	0.366	0.407	0.369	45.000	1.000	0.469	40.772	346	0.228	100	7606	29.945	51.324	38.660	0.366	1.101	0.908	0.936
59	0.241	340.578	20.771	310	309	377	36.452	51.395	36.453	51.397	1.950	36.095	51.031	0.659	0.659	0.806	0.381	46.329	0.798	0.835	82.156	340	0.109	100	15326	36.095	51.617	37.875	0.414	2.113	0.473	0.857
60	0.852	440.692	81.671	311	309	589	23.940	51.681	23.949	51.679	3.492	23.356	51.178	1.171	1.025	1.232	0.881	155.821	0.878	1.260	375.613	438	0.050	100	70070	23.429	51.324	144.462	0.917	1.399	0.715	0.903
61	1.667	540.006	167.985	317	309	896	27.960	52.118	27.951	52.123	4.863	27.236	51.324	1.464	1.611	1.784	1.190	54.632	0.886	1.819	900.259	504	0.391	100	167942	27.309	52.715	40.101	1.243	1.499	0.667	0.934
62	1.764	492.884	139.242	431	309	827	22.731	53.124	22.746	53.109	5.260	21.818	52.203	1.611	1.684	1.787	1.257	49.109	0.801	1.970	869.259	468	0.619	100	162159	21.891	53.667	48.013	1.294	1.421	0.704	0.919
63	1.056	413.665	83.844	368	309	608	21.124	54.539	21.122	54.516	4.285	20.574	53.960	1.171	1.318	1.312	1.025	55.649	0.723	1.524	436.841	390	0.685	100	81492	20.574	55.205	54.782	1.154	1.281	0.781	0.857
64	2.836	542.231	199.214	330	309	1194	18.883	56.861	18.877	56.801	7.002	17.718	55.790	2.123	2.270	2.235	1.616	123.598	0.727	2.408	1537.616	489	1.184	100	286840	18.377	55.790	109.537	1.760	1.383	0.723	0.856
65	0.289	356.630	28.463	325	310	414	15.713	57.031	15.708	57.033	2.078	15.302	56.815	0.805	0.513	0.810	0.455	8.099	0.842	0.835	103.233	359	0.252	100	19258	15.302	57.108	15.255	0.513	1.782	0.561	0.878
66	0.820	565.327	199.531	478	313	1020	12.911	58.533	12.909	58.548	3.371	12.447	57.914	0.879	1.171	1.184	0.882	88.982	0.907	1.227	463.660	510	0.629	100	86495	12.740	57.914	107.354	0.879	1.342	0.745	0.939
67	0.381	391.028	55.591	315	310	501	14.940	58.407	14.942	58.402	2.268	14.570	58.060	0.732	0.659	0.756	0.641	164.494	0.930	0.819	148.825	381	0.361	100	27763	14.570	58.280	153.435	0.659	1.179	0.848	0.916
68	0.756	459.085	104.955	355	309	683	9.070	61.307	9.079	61.307	3.346	8.420	60.842	1.245	0.879	1.204	0.800	19.877	0.848	1.320	346.993	440	0.444	100	64731	8.420	61.574	19.440	0.879	1.505	0.664	0.895
69	0.241	339.844	19.037	357	309	373	8.318	63.341	8.320	63.341	1.871	7.907	63.112	0.732	0.439	0.711	0.432	177.407	0.866	0.764	81.979	339	0.075	100	15293	7.907	63.258	163.301	0.439	1.647	0.607	0.891
70	0.499	381.344	56.764	311	309	506	7.320	63.663	7.310	63.679	2.932	6.882	63.185	0.879	0.879	1.033	0.614	50.123	0.729	1.192	190.111	365	0.539	100	35465	6.955	64.064	47.490	0.718	1.682	0.595	0.853
