# Supplementary material for: CYRI-B-mediated macropinocytosis drives metastasis via lysophosphatidic acid receptor uptake
Source: eLife. 2024 May 7;13:e83712. doi: 10.7554/eLife.83712 (PMC11219039; doi:10.7554/eLife.83712)
Supplement: Figure 9—source data 1. [file elife-83712-fig9-data1.zip › Figure 9- source data 1/Figure 9- source data 1-4 15minFBS CYRI-B-GFP 9B.csv]

	Area	Mean	StdDev	Mode	Min	Max	X	Y	XM	YM	Perim.	BX	BY	Width	Height	Major	Minor	Angle	Circ.	Feret	IntDen	Median	Skew	%Area	RawIntDen	FeretX	FeretY	FeretAngle	MinFeret	AR	Round	Solidity
1	0.483	411.298	54.331	338	332	516	25.403	3.931	25.402	3.930	2.507	25.040	3.548	0.710	0.811	0.870	0.706	55.781	0.966	1.004	198.665	407	0.296	100	19331	25.040	4.258	45.000	0.710	1.232	0.812	0.931
2	0.329	365.844	23.853	337	335	409	5.880	14.294	5.880	14.293	2.126	5.576	13.888	0.608	0.811	0.868	0.482	118.764	0.914	0.907	120.313	367	0.246	100	11707	5.677	13.888	116.565	0.544	1.801	0.555	0.865
3	0.781	391.263	39.313	386	331	464	6.567	31.784	6.566	31.786	3.308	6.083	31.224	1.014	1.115	1.190	0.836	43.218	0.897	1.270	305.597	391	0.206	100	29736	6.285	32.339	61.390	0.932	1.425	0.702	0.905
4	1.059	387.961	38.462	436	330	463	50.237	32.982	50.237	32.979	4.346	49.370	32.542	1.723	1.014	1.662	0.811	0.380	0.704	1.750	410.669	388	0.129	100	39960	49.370	32.846	169.992	1.014	2.050	0.488	0.844
5	0.329	379.406	31.886	367	331	435	55.541	33.131	55.543	33.131	2.245	55.047	32.846	0.912	0.507	0.904	0.463	179.883	0.820	0.935	124.773	380	0.158	100	12141	55.047	33.048	167.471	0.507	1.954	0.512	0.853
6	0.411	367.725	26.577	333	332	418	52.847	33.193	52.851	33.192	2.447	52.310	32.947	1.014	0.507	1.035	0.506	174.224	0.862	1.058	151.164	366	0.342	100	14709	52.310	33.048	163.301	0.507	2.045	0.489	0.899
7	0.339	355.576	15.572	342	331	383	56.910	33.287	56.910	33.288	2.136	56.669	32.947	0.507	0.710	0.790	0.547	80.928	0.934	0.872	120.590	359	0.017	100	11734	56.669	33.657	54.462	0.507	1.445	0.692	0.971
8	0.462	368.156	25.453	334	331	416	10.855	34.696	10.856	34.693	2.531	10.442	34.265	0.811	0.811	0.814	0.724	123.665	0.907	0.935	170.259	364	0.219	100	16567	10.644	34.265	130.601	0.789	1.124	0.889	0.874
9	0.360	420.543	59.943	330	330	530	42.707	36.502	42.707	36.499	2.101	42.375	36.191	0.710	0.608	0.719	0.637	166.356	1.000	0.792	151.267	410	0.223	100	14719	42.476	36.191	129.806	0.608	1.129	0.885	0.921
10	0.257	359.600	18.661	356	330	394	64.469	37.191	64.468	37.188	1.958	64.272	36.799	0.406	0.811	0.796	0.411	103.030	0.842	0.866	92.390	356	0.218	100	8990	64.272	36.799	110.556	0.406	1.937	0.516	0.909
11	0.617	482.400	106.481	395	331	697	42.486	38.518	42.488	38.517	2.734	42.071	38.016	0.811	0.912	0.927	0.847	69.811	1.000	1.014	297.458	472	0.399	100	28944	42.071	38.827	36.870	0.811	1.095	0.913	0.938
12	0.483	352.191	19.983	331	330	400	64.715	40.150	64.724	40.144	3.510	64.069	39.638	1.115	0.912	1.204	0.511	28.603	0.493	1.322	170.115	346	0.830	100	16553	64.069	40.449	32.471	0.709	2.359	0.424	0.671
13	0.319	364.516	22.710	341	330	406	65.104	41.412	65.106	41.412	1.983	64.779	41.057	0.608	0.710	0.793	0.511	128.713	1.000	0.872	116.130	365	0.183	100	11300	64.880	41.057	125.538	0.573	1.552	0.644	0.899
14	0.421	387.415	40.727	393	330	464	42.777	41.785	42.780	41.787	2.329	42.375	41.463	0.811	0.710	0.836	0.642	149.436	0.976	0.907	163.240	387	0.218	100	15884	42.375	41.564	153.435	0.710	1.302	0.768	0.891
15	0.236	365.652	25.797	333	331	413	65.257	42.871	65.257	42.869	1.696	64.982	42.578	0.507	0.608	0.610	0.494	99.556	1.000	0.680	86.430	363	0.260	100	8410	65.083	42.578	116.565	0.507	1.235	0.809	0.885
16	1.429	420.338	49.549	447	330	502	43.598	44.696	43.594	44.691	4.776	42.882	43.896	1.521	1.521	1.773	1.026	141.447	0.787	1.869	600.455	419	-0.217	100	58427	43.085	43.896	130.601	1.155	1.728	0.579	0.883
17	1.244	611.446	210.620	346	330	1051	44.563	47.618	44.557	47.608	4.000	43.896	47.038	1.318	1.217	1.327	1.193	164.945	0.977	1.412	760.344	569	0.462	100	73985	43.896	47.342	158.962	1.217	1.112	0.899	0.924
18	0.236	344.000	8.995	339	330	359	66.950	47.953	66.950	47.954	1.755	66.705	47.647	0.507	0.608	0.716	0.421	122.846	0.964	0.792	81.312	342	0.112	100	7912	66.705	47.647	129.806	0.499	1.702	0.588	0.902
19	0.709	442.449	78.606	463	333	604	49.005	50.232	49.005	50.235	3.080	48.458	49.775	1.014	0.912	1.000	0.902	162.621	0.939	1.133	313.747	423	0.415	100	30529	48.458	49.978	153.435	0.912	1.109	0.902	0.908
20	0.206	365.100	23.973	378	330	404	62.143	50.820	62.143	50.819	1.636	61.839	50.586	0.608	0.507	0.518	0.505	0.000	0.965	0.617	75.043	367	0.064	100	7302	61.839	50.789	170.538	0.507	1.027	0.974	0.833
21	0.452	395.795	45.373	336	331	488	67.915	51.437	67.919	51.436	2.447	67.617	50.992	0.608	0.912	0.944	0.610	105.162	0.949	1.044	178.974	389	0.384	100	17415	67.617	50.992	119.055	0.608	1.548	0.646	0.917
22	0.637	381.226	34.164	332	330	459	64.540	52.566	64.533	52.575	3.248	64.069	52.006	1.014	1.115	1.331	0.609	52.852	0.759	1.322	242.907	378	0.498	100	23636	64.171	53.121	57.529	0.708	2.185	0.458	0.821
23	0.257	394.680	41.274	334	334	466	57.900	52.438	57.899	52.439	1.780	57.581	52.107	0.608	0.608	0.622	0.526	147.332	1.000	0.680	101.403	392	0.167	100	9867	57.784	52.107	116.565	0.573	1.181	0.846	0.862
24	0.319	369.484	28.675	373	330	418	60.699	60.363	60.701	60.362	2.042	60.420	60.014	0.608	0.710	0.740	0.548	107.047	0.960	0.817	117.713	373	0.238	100	11454	60.521	60.014	119.745	0.608	1.351	0.740	0.873
25	0.226	365.455	22.774	355	330	405	70.659	63.360	70.656	63.361	1.671	70.355	63.157	0.608	0.406	0.666	0.432	167.443	1.000	0.731	82.627	364	0.104	100	8040	70.355	63.157	146.310	0.406	1.542	0.649	0.957
26	1.459	466.099	103.548	344	331	708	84.851	89.418	84.881	89.431	5.706	83.939	88.399	1.521	1.926	1.887	0.985	133.499	0.563	2.393	680.194	447	0.529	100	66186	83.939	88.399	126.384	1.219	1.916	0.522	0.780
27	0.596	487.638	111.856	331	331	720	70.122	89.939	70.123	89.937	2.734	69.645	89.515	0.912	0.811	0.916	0.828	13.283	1.000	0.998	290.664	474	0.462	100	28283	69.645	90.123	23.962	0.811	1.106	0.904	0.928
28	0.689	475.866	117.862	335	334	740	72.129	90.490	72.129	90.489	2.878	71.673	90.021	0.912	0.912	0.953	0.920	0.000	1.000	1.044	327.662	461	0.586	100	31883	71.673	90.224	150.945	0.912	1.035	0.966	0.931
29	0.791	369.351	29.254	342	331	433	84.277	94.235	84.289	94.246	4.336	83.432	93.468	1.521	1.419	1.924	0.524	140.090	0.529	2.012	292.278	365	0.529	100	28440	83.432	93.468	139.086	0.645	3.673	0.272	0.802
30	1.500	383.034	35.329	339	330	464	77.796	99.706	77.804	99.706	6.304	76.437	99.044	2.534	1.318	2.542	0.752	161.646	0.474	2.632	574.721	377	0.336	100	55923	76.437	99.449	164.358	0.924	3.381	0.296	0.745
